# Supplementary material for: Molecular subtyping and genomic profiling expand precision medicine in refractory metastatic triple-negative breast cancer: the FUTURE trial
Source: Cell Res. 2020 Jul 27;31(2):178–86. doi: 10.1038/s41422-020-0375-9 (PMC8027015; doi:10.1038/s41422-020-0375-9)
Supplement: Supplementary file 9 — Supplementary information, Table S1 [file 41422_2020_375_MOESM9_ESM.xlsx]

## Sheet: Sheet1
Table S1. Sequencing gene content of the prospective cohort.
Gene symbol
ABCB1
ABL1
ADA
AFF2
AKAP3
AKT1
AKT2
AKT3
ALDH1A1
ALK
ALOX5
ANKRD11
APC
APP
ARAF
ARID1A
ARID1B
ARID2
ASXL1
ATM
ATN1
ATP2B2
ATR
ATRX
AURKA
AURKB
AURKC
AXIN1
AXL
BAK1
BAX
BCL2
BCL2A1
BCL2L2
BCOR
BCR
BIRC2
BIRC3
BLK
BMP7
BMX
BRAF
BRCA1
BRCA2
BTK
BUB1B
CACNA1D
CAMK2G
CASP8
CAV3
CBFB
CBL
CBLB
CCL1
CCL2
CCL20
CCL7
CCL8
CCND1
CCND2
CCND3
CCNE1
CD274
CDC25A
CDC25B
CDC25C
CDH1
CDH16
CDK16
CDK2
CDK4
CDK6
CDKN1B
CDKN2A
CDKN2B
CETP
CHEK1
CHEK2
CHML
CHRNA4
CHUK
CIC
CLEC19A
CNOT3
CNR1
COL1A1
COL2A1
CREBBP
CRIP1
CRK
CSF1R
CSF3R
CSNK1E
CSNK2A1
CTCF
CTCFL
CUL4A
CUX1
CYP19A1
CYP2C8
CYP2C9
CYP3A4
DCAF4L2
DEK
DGKG
DNMT1
DNMT3A
DNMT3B
DUSP7
DYRK1A
ECT2L
EGFR
EHMT2
EPAS1
EPHA1
EPHA2
EPHA3
EPHB1
EPHB2
EPHB4
EPSTI1
ERBB2
ERBB3
ERBB4
ERCC4
ESR1
EXO1
FAAH
FAM47C
FANCD2
FASN
FBXW7
FER
FES
FGFR1
FGFR2
FGFR3
FGFR4
FGR
FH
FLT1
FLT3
FLT4
FOXA1
FOXO3
FOXP1
FOXQ1
FRK
FSIP1
FYN
GAB2
GATA3
GHRL
GLIS3
GNAS
GOLPH3L
GPR32
GPS2
GRB7
GRIN2A
GSK3A
GSK3B
HDAC1
HDAC2
HDAC4
HDAC5
HDAC6
HDAC7
HDAC9
HIF1A
HIST1H1C
HIST1H2BC
HIST1H3B
HK2
HK3
HMGCR
HRAS
HSP90AA1
HSP90AB1
HSP90B1
HSPA4
IGF1
IGF1R
IKBKB
IL15RA
IL2
IL7R
INSR
INSRR
IRAK1
IRF4
IRS1
IRS2
ITCH
ITGB3
ITGB4
ITK
JAK1
JAK2
JAK3
JUN
KAT6A
KAT8
KCNB2
KCNJ12
KCNJ14
KCNJ2
KCNJ3
KCNJ5
KCNJ6
KCNJ9
KDM1B
KDM4A
KDM5A
KDM6A
KDR
KIF11
KIF26B
KIT
KLLN
KMT2B
KMT2C
KMT2D
KRAS
LCK
LPL
LYN
MAP1A
MAP1B
MAP2
MAP2K1
MAP2K2
MAP2K4
MAP3K1
MAP3K13
MAP3K2
MAP3K4
MAP3K5
MAP3K6
MAP3K7
MAP4
MAP4K3
MAP4K4
MAP4K5
MAP7
MAPK1
MAPK10
MAPK13
MAPK14
MAPK3
MAPK4
MAPK6
MAPK7
MAPK8
MAPRE2
MAPRE3
MAPT
MAST2
MCL1
MDM2
MDM4
MECOM
MECP2
MED23
MEN1
MERTK
MET
MICA
MIEN1
MLH1
MLLT4
MMP1
MMP14
MMP2
MMP3
MMP9
MSH2
MST1R
MTAP
MTHFR
MTOR
MYB
MYC
NCOA1
NCOR1
NEK2
NF1
NF2
NFIB
NFKB1
NFKB2
NFKBIA
NOS1
NOS2
NOS3
NOTCH1
NOTCH2
NOTCH3
NR1H2
NR1H4
NR2F2
NR3C1
NRAS
NTRK1
NTRK2
OGG1
OPCML
OR2G3
OR2L2
OR6A2
PAK1
PAK2
PAK3
PALB2
PARP1
PARP2
PBRM1
PCID2
PDE4B
PDE4C
PDE4D
PDGFB
PDGFRA
PDGFRB
PDPK1
PEG10
PFKFB3
PGR
PHF6
PHKA2
PI4K2A
PI4KB
PIK3C3
PIK3CA
PIK3CB
PIK3CD
PIK3CG
PIK3R1
PIK3R2
PIKFYVE
PIM1
PIWIL1
PKD1
PLCG1
PLK2
PLK3
PMS2
PNPLA3
PPAPDC1B
PPARA
PPARG
PRDM1
PREX2
PRKAA1
PRKACA
PRKACB
PRKCA
PRKCB
PRKCD
PRKCE
PRKCG
PRKCQ
PRKCZ
PRKDC
PRKG1
PRKX
PRMT2
PTEN
PTGS2
PTK2
PTK2B
PTK6
PTPN22
PTPRD
PTPRN2
PVT1
RAB25
RAC1
RAC2
RAD18
RAD20
RAD51
RAF1
RASAL1
RB1
RBM17
RECQL5
REL
RET
RFC1
RGMB
RHOA
RICTOR
RIPK1
ROCK1
ROCK2
RPGR
RPS6KA1
RPS6KA3
RPS6KA5
RPS6KB1
RPTOR
RRM1
RRM2
RUNX1
RYR2
S100B
S1PR2
SETD2
SF3B1
SGK1
SGK2
SHC1
SHH
SIK2
SIRT1
SIRT7
SLC19A3
SLC5A1
SMAD4
SMARCA4
SMO
SMYD3
SOCS2
SOX9
SPEN
SRC
SRMS
SSTR5
ST8SIA4
STAG2
STAT1
STAT5A
STAT5B
STK11
SYK
TBL1XR1
TBX3
TEC
TEK
TEP1
TERT
TET2
TGFBR1
TKTL1
TLR4
TLR9
TNFRSF11A
TNK2
TNKS2
TOP1
TOP2A
TOP2B
TOP3A
TOP3B
TP53
TPMT
TPRX1
TRIM47
TRIM65
TRIM6-TRIM34
TRPS1
TSC1
TSC2
TTK
TUSC5
TYK2
TYRO3
UNC13D
USH2A
USP9X
VHL
VPS4B
WEE1
WHSC1L1
WNK3
WNT7A
XBP1
XDH
YES1
ZAP70
ZBP1
ZFP36L1
ZHX2
