# Supplementary material for: Molecular subtyping and genomic profiling expand precision medicine in refractory metastatic triple-negative breast cancer: the FUTURE trial
Source: Cell Res. 2020 Jul 27;31(2):178–86. doi: 10.1038/s41422-020-0375-9 (PMC8027015; doi:10.1038/s41422-020-0375-9)
Supplement: Supplementary file 10 — Supplementary information, Table S2 [file 41422_2020_375_MOESM10_ESM.xlsx]

## Sheet: Sheet1
Table S2. Characteristics of the patients in the FUTURE trial
Sample_ID	NGS_ID	TNBC_subtype	Arm	Arm_number	Stage_at_diagnosis	Age_at_enrollment	ECOG	Number_of_previous_lines	Period_of_first_line (days)	LN_matastatic_at_enrollment	Lung_matastatic_at_enrollment	Liver_matastatic_at_enrollment	Bone_matastatic_at_enrollment	Chest_matastatic_at_enrollment	Breast_matastatic_at_enrollment	Others_matastatic_at_enrollment	Number_of_metastatic_organ	Pathology_ID	Biopsy_site	Treatment_start_time	Treatment_end_time	PD_time	PFS	PFS_status	OS	OS_status	Last_follw_up_time	Durationf_of_follow-up (months)
F1	1800389	IM	C	1	non-IV	65	2	2	Unknown	Yes	Yes	No	Yes	Yes	No	Yes	5	2018-27965	chest	2018-11-29	2019-02-18	2019-03-16	107	1	116	1	2019-03-25	3.86667
F2	1800749	BLIS	E	1	non-IV	28	2	4	85	Yes	Yes	No	Yes	Yes	Yes	Yes	6	2018-43268	breast	2018-10-18	2019-01-30		106	1	106	1	2019-02-01	3.53333
F3	1800697	BLIS	E	2	non-IV	55	1	3	123	No	Yes	No	No	No	No	No	1	2018-40640	lung	2018-10-29	2019-09-20	2019/9/20	326	1	330	0	2020-01-08	14.5333
F4	1800703	IM	C	2	non-IV	48	1	2	42	No	No	Yes	No	No	No	No	1	2018-40931	liver	2018-12-21	2019-05-07	2019-05-15	145	1	192	1	2019-07-01	6.4
F5	1800450	BLIS	E	5	non-IV	43	1	1	153	Yes	No	Yes	No	Yes	No	No	3	2018-31081	liver	2018-12-17	2019-02-19	2019-02-19	64	1	162	0	2019-05-28	5.4
F6	1800756	BLIS	E	3	IV	49	1	3	76	Yes	Yes	No	Yes	No	Yes	No	4	2018-43808	breast	2018-11-05	2019-03-25	2019-03-18	133	1	248	0	2019-09-02	10.0333
F7	1800756_2	IM	C	8	IV	49	1	3	76	Yes	Yes	Yes	Yes	No	Yes	No	4	2018-43808	breast	2019-03-29	2019-05-28	2019-05-28	60	1	104	0	2019-09-02	5.23333
F8	1800800	BLIS	D	1	non-IV	48	1	2	152	No	No	Yes	No	No	No	No	1	2018-46427	liver	2018-11-12	2019-01-14	2019-01-10	59	1	245	0	2019-07-15	8.16667
F9	1800800_2	LAR	B	3	non-IV	48	1	2	152	No	No	Yes	No	No	No	No	1	2018-46427	liver	2019-01-17	2019-03-17	2019-03-17	59	1	179	0	2019-07-15	5.96667
F10	1800804	IM	C	3	IV	55	0	3	Unknown	Yes	No	Yes	Yes	No	Yes	No	4	2018-45988	breast	2019-02-15			276	0	276	0	2019-11-18	9.2
F11	1800942	BLIS	E	7	non-IV	58	1	2	134	Yes	Yes	No	No	Yes	No	No	3	2018-52486	chest	2018-12-25	2019-06-17	2019-06-26	183	1	183	0	2019-06-26	6.1
F12	1800930	BLIS	E	6	non-IV	52	1	3	99	Yes	No	No	Yes	No	No	No	2	2018-51652	lymph node	2018-12-24	2019-07-22	Unknown	259	1	420	0	2020-02-17	14
F13	1800940	BLIS	E	4	non-IV	51	1	2	Unknown	Yes	Yes	No	Yes	No	No	Yes	4	IC18-00598	lymph node	2018-11-29	2019-03-26	2019-04-28	150	1	167	1	2019-05-15	5.56667
F14	1800261	BLIS	D	2	IV	56	1	3	104	Yes	Yes	No	Yes	Yes	Yes	No	5	2018-44618	breast	2018-11-28	2019-01-04	2019-01-03	36	1	127	0	2019-04-04	4.23333
F15	1801055	BLIS	E	9	non-IV	59	1	2	111	Yes	Yes	Yes	No	No	No	No	3	2018-58591	lung	2019-01-09	2019-04-11	2019-04-11	92	1	152	0	2019-06-10	5.06667
F16	1801075	BLIS	E	8	non-IV	54	2	2	22	No	No	Yes	No	No	No	No	1	2018-60029	liver	2019-01-02	2019-01-21	Unknown	61	1	61	1	2019-03-04	2.03333
F17	1801076	IM	C	5	non-IV	48	0	3	41	Yes	No	No	No	No	Yes	No	2	2018-59872	breast	2019-03-11	2019-10-20	2019-10-20	223	1	373	0	2020-03-18	12.4333
F18	1801082	LAR	B	1	non-IV	53	1	7	Unknown	No	Yes	Yes	Yes	No	No	Yes	4	2018-58908	lung	2019-01-08	2019-03-08	2019-03-08	59	1	181	0	2019-07-08	6.03333
F19	1801082_2	IM	C	6	non-IV	53	1	8	Unknown	No	Yes	Yes	Yes	No	No	Yes	4	2018-58908	lung	2019-03-15	2019-07-08	2019-07-08	115	1	115	0	2019-07-08	3.83333
F20	1801113	LAR	B	2	non-IV	48	1	5	107	No	Yes	No	No	No	No	No	1	2018-62804	lung	2019-01-15	2019-03-14	2019-03-13	57	1	270	0	2019-10-12	9
F21	1801124	LAR	B	4	non-IV	62	2	1	133	No	No	Yes	No	No	No	Yes	2	2018-62807	liver	2019-05-17	Unknown	2019-07-09	53	1	123	0	2019-09-17	4.1
F22	#N/A	BLIS	E	10	non-IV	66	2	2	42	No	Yes	No	Yes	No	No	No	2	2019-00167	lung	2019-02-19	2019-04-08	2019-04-22	62	1	90	0	2019-05-20	3
F23	1801231	IM	C	4	non-IV	40	1	2	301	No	No	Yes	No	No	No	No	1	2019-01326	liver	2019-02-20	2019-07-11	2019-07-23	153	1	394	0	2020-03-20	13.1333
F24	1801230	IM	C	15	non-IV	51	1	3	86	Yes	No	No	No	No	Yes	No	2	2019-01116	breast	2019-06-28	2019-11-14	2019-11-14	139	1	175	0	2019-12-20	5.83333
F25	1900144	MES	F	1	non-IV	58	2	3	164	Yes	No	No	No	No	No	No	1	2019-05845	lymph node	2019-04-25	2019-05-08	2019-05-26	31	1	31	1	2019-05-26	1.03333
F26	1900205	BLIS	E	12	non-IV	48	1	2	101	Yes	No	No	No	Yes	No	No	2	2019-07235	chest	2019-03-21	2019-05-23	2019-05-21	61	1	82	1	2019-06-11	2.73333
F27	1900208	BLIS	E	11	non-IV	40	1	2	Unknown	Yes	No	No	No	Yes	No	No	2	2019-07244	chest	2019-03-22	2019-04-26	Unknown	35	1	35	0	2019-04-26	1.16667
F28	1801078	BLIS	E	13	non-IV	54	1	5	122	Yes	No	No	No	No	No	No	1	2019-11360	lymph node	2019-03-25			366	0	366	0	2020-03-25	12.2
F29	1900089	IM	C	7	IV	41	2	4	146	Yes	No	Yes	No	No	No	Yes	3	2019-44772	liver	2019-03-22	2019-03-27	Unknown	5	1	23	1	2019-04-14	0.766667
F30	1900215	BLIS	E	14	non-IV	50	2	4	115	No	Yes	No	Yes	Yes	No	No	3	2019-08986	chest	2019-04-05	2019-10-08	2019-10-09	187	1	361	0	2020-03-31	12.0333
F31	1900376	BLIS	E	16	non-IV	57	1	4	Unknown	No	No	No	No	No	Yes	No	1	2019-11358	breast	2019-04-16	Unknown	Unknown	24	1	24	1	2019-05-10	0.8
F32	1900413	IM	C	10	non-IV	48	0	3	511	Yes	No	No	Yes	No	Yes	No	3	2019-12159	lymph node	2019-05-11	2020-04-01	2020-04-01	326	1	328	0	2020-04-03	10.9333
F33	1900417	MES	G	1	non-IV	55	2	3	52	Yes	No	No	No	Yes	Yes	No	3	2019-12599	breast	2019-05-13	2019-07-08	Unknown	72	1	72	0	2019-07-24	2.4
F34	1900476	MES	F	2	non-IV	51	2	2	Unknown	Yes	Yes	No	Yes	No	Yes	Yes	5	2019-13563	breast	2019-05-22	2019-06-20		39	1	33	1	2019-06-24	1.1
F35	1900478	IM	C	11	non-IV	66	1	2	231	No	Yes	Yes	No	No	No	No	2	2019-14853	liver	2019-05-09	2019-10-08	2019-10-18	162	1	169	0	2019-10-25	5.63333
F36	1900603	IM	C	12	non-IV	29	1	3	7	Yes	Yes	No	No	No	No	No	2	2019-16713	lymph node	2019-05-23	Unknown	Unknown	34	1	96	0	2019-08-27	3.2
F37	1900660	IM	C	13	non-IV	61	1	4	136	No	Yes	No	Yes	No	No	No	2	2019-20495	lung	2019-06-06	2019-11-25	2019-11-25	168	1	288	0	2020-03-24	9.73333
F38	1900672	LAR	B	5	non-IV	74	1	4	70	No	Yes	No	No	No	No	No	1	2019-20150	lung	2019-06-07	2019-11-18	2019-11-19	165	1	298	0	2020-03-31	9.93333
F39	1900365	LAR	A	1	non-IV	64	1	1	98	Yes	No	No	No	No	Yes	No	2	2019-11067	breast	2019-08-12	2019-11-24	2019-11-22	102	1	231	0	2020-03-30	7.7
F40	1901243	LAR	B	6	non-IV	62	1	2	Unknown	Yes	No	No	No	Yes	No	Yes	3	2019-34802	chest	2019-08-12	2019-10-06	2019-10-08	57	1	231	0	2020-03-30	7.7
F41	1901342	LAR	B	7	non-IV	47	1	2	154	Yes	No	Yes	No	No	No	No	2	2019-37348	lymph node	2019-09-25	2019-11-18	2019-11-15	51	1	56	1	2019-11-20	1.86667
F42	1900780	IM	C	14	non-IV	50	1	4	86	Yes	Yes	No	Yes	Yes	No	No	4	2019-22039	lymph node	2019-06-11	2019-08-07	2019-08-16	66	1	188	0	2019-12-16	6.26667
F43	1900542	IM	C	16	IV	70	1	3	65	Yes	Yes	No	No	No	No	No	2	2019-15519	breast	2019-09-11			196	0	196	0	2020-03-25	6.53333
F44	1900651	BLIS	E	17	non-IV	64	1	2	52	Yes	No	No	Yes	Yes	No	Yes	4	2019-17919	lymph node	2019-07-01	2019-07-30	2019-07-31	30	1	30	0	2019-07-31	1
F45	1901039	BLIS	E	18	non-IV	46	1	2	40	No	Yes	No	No	Yes	No	No	2	2019-27715	chest	2019-07-14	2019-08-08	2019-08-20	37	1	54	0	2019-09-06	1.8
F46	1801181	BLIS	E	19	non-IV	44	1	2	316	Yes	No	No	No	No	No	No	1	2019-17914	lymph node	2019-08-09	2019-09-18	2019-09-18	40	1	64	0	2019-10-12	2.13333
F47	1901022	MES	F	3	non-IV	50	1	3	35	Yes	No	No	No	Yes	No	No	2	2019-27709	lymph node	2019-07-12	2019-12-23	2019-12-23	136	1	255	0	2020-03-23	8.5
F48	1801138	MES	F	4	non-IV	44	1	1	214	No	Yes	Yes	Yes	No	No	Yes	4	2018-63421	liver	2019-08-22	2019-09-27	2019-09-27	36	1	53	0	2019-10-14	1.76667
F49	1901430	MES	G	2	non-IV	51	1	2	347	Yes	No	No	No	Yes	No	No	2	2019-38354	chest	2019-09-18	2019-11-28	2019-12-09	89	1	194	0	2020-03-23	6.23333
F50	1900558	LAR	B	8	non-IV	48	1	2	27	Yes	Yes	No	Yes	No	Yes	No	4	2019-17295	lymph node	2019-10-09	2019-11-15	Unknown	41	1	61	1	2019-12-09	2.03333
F51	#N/A	IM	C	17	non-IV	56	1	5	237	Yes	Yes	No	Yes	No	No	No	3	2019-48837	lymph node	2019-10-15			160	0	160	0	2020-03-23	5.33333
F52	1901671	BLIS	D	3	non-IV	34	2	3	61	Yes	No	Yes	Yes	Yes	No	Yes	5	2019-46092	lymph node	2019-10-11	2019-11-24	2020-01-06	87	1	87	1	2020-01-06	2.9
F53	1901637	BLIS	E	20	non-IV	51	1	2	69	No	Yes	Yes	No	No	No	Yes	2	2019-45662	liver	2019-10-11	2019-11-18	2019-11-18	38	1	52	0	2019-12-02	1.73333
F54	1900540	IM	C	18	non-IV	49	1	1	28	No	No	No	No	Yes	No	No	1	I2019-03155	chest	2019-10-18	2019-12-16	X	81	0	81	0	2020-01-07	2.7
F55	1900215_2	BLIS	D	4	non-IV	50	1	5	115	No	Yes	No	Yes	Yes	No	Yes	4	2019-08986	chest	2019-10-23	2019-12-17	2019-12-18	56	1	160	0	2020-03-31	5.33333
F56	1900430	BLIS	E	21	non-IV	51	1	3	100	Yes	Yes	No	Yes	No	No	No	3	2019-12446	lymph node	2019-10-21	2020-01-05	2020-01-02	73	1	169	0	2020-04-07	5.63333
F57	1901702	BLIS	E	22	non-IV	38	2	4	78	Yes	Yes	No	No	No	No	No	2	2019-50130	lung	2019-11-04	2019-12-16	2019-12-24	50	1	50	1	2019-12-24	1.66667
F58	1901769	LAR	B	9	non-IV	70	1	4	644	No	No	Yes	Yes	Yes	No	No	3	2019-51385	liver	2019-11-05	2019-12-25	X	35	0	35	0	2019-12-17	1.4
F59	1902010	BLIS	E	23	non-IV	38	1	2	120	Yes	Yes	No	No	No	No	No	2	2019-54503	lymph node	2019-11-13	2019-12-12	2020-01-10	58	1	58	1	2020-01-10	1.93333
F60	1801230_2	LAR	B	10	non-IV	50	1	4	86	Yes	No	No	No	No	Yes	No	2	2019-01116	breast	2019-11-18	2019-12-17	X	32	0	32	0	2019-12-20	1.06667
F61	1902063	LAR	B	11	non-IV	33	1	4	Unknown	No	No	No	No	Yes	Yes	No	2	2019-56872	breast	2019-11-19	2019-12-30	X	19	0	19	0	2019-12-08	0.633333
F62	1900593	MES	F	5	non-IV	34	1	2	69	Yes	No	No	Yes	No	No	No	2	2019-16415	lymph node	2019-11-27			114	0	114	0	2020-03-20	3.8
F63	1901627	BLIS	E	25	non-IV	28	1	2	71	Yes	Yes	No	No	No	No	No	2	2019-45027	lung	2019-12-14	2020-03-26	2020-03-24	101	1	111	0	2020-04-03	3.7
F64	1902137	LAR	A	2	non-IV	65	1	5	126	No	No	Yes	Yes	No	No	No	2	2019-58785	liver	2019-12-18			99	0	99	0	2020-03-26	3.3
F65	1902167	IM	C	19	non-IV	57	1	2	86	Yes	No	No	Yes	No	No	No	2	2019-59805	lymph node	2019-12-19			104	0	104	0	2020-04-01	3.46667
F66	1901501	LAR	B	12	non-IV	61	1	3	103	Yes	Yes	No	Yes	Yes	No	No	4	2019-41230	lung	2019-12-18	2020-02-07	2020-02-07	51	1	103	0	2020-03-30	3.43333
F67	1901658	IM	C	20	non-IV	51	1	3	Unknown	Yes	Yes	No	No	No	No	No	2	2019-45779	lymph node	2020-01-15			79	0	79	0	2020-04-03	2.63333
F68	1902393	LAR	B	13	non-IV	57	1	2	50	No	Yes	Yes	Yes	No	No	No	3	2019-67118	lung	2020-02-05			49	0	49	0	2020-03-25	1.63333
F69	1902272	LAR	B	14	non-IV	55	1	2	Unknown	No	Yes	No	Yes	Yes	No	No	3	2019-62649	chest	2020-03-25			0	0	0	0	2020-03-25	0
