# Supplementary material for: Molecular subtyping and genomic profiling expand precision medicine in refractory metastatic triple-negative breast cancer: the FUTURE trial
Source: Cell Res. 2020 Jul 27;31(2):178–86. doi: 10.1038/s41422-020-0375-9 (PMC8027015; doi:10.1038/s41422-020-0375-9)
Supplement: Supplementary file 11 — Supplementary information, Table S3 [file 41422_2020_375_MOESM11_ESM.xlsx]

## Sheet: Sheet1
Table S3. Treatment-related adverse events
Adverse event	A					B					C					D					E					F					G					Summary
	(n = 2)					(n = 14)					(n = 19)					(n = 4)					(n = 23)					(n = 5)					(n = 2)					(n = 69)
	Grade1-2		Grade≥3			Grade1-2		Grade≥3			Grade1-2		Grade≥3			Grade1-2		Grade≥3			Grade1-2		Grade≥3			Grade1-2		Grade≥3			Grade1-2		Grade≥3			any grade		grade 1-2		grade ≥3
	n	%	n	%		n	%	n	%		n	%	n	%		n	%	n	%		n	%	n	%		n	%	n	%		n	%	n	%		n	%	n	%	n	%
Nausea	1	50	0	0		2	0	0	0		4	21.0526	0	0		1	25	0	0		6	26.087	0	0		0	0	0	0		0	0	0	0		14	20.2899	14	20.2899	0	0
Decreased appetite	1	50	0	0		0	0	0	0		1	5.26316	0	0		0	0	0	0		10	43.4783	1	4.34783		4	80	0	0		0	0	0	0		17	24.6377	16	23.1884	1	1.44928
Vomiting	0	0	0	0		2	14.2857	0	0		2	10.5263	0	0		1	25	0	0		3	13.0435	0	0		0	0	0	0		0	0	0	0		8	11.5942	8	11.5942	0	0
Diarrhea	2	100	0	0		1	7.14286	1	7.14286		1	5.26316	0	0		0	0	0	0		2	8.69565	0	0		0	0	0	0		0	0	0	0		7	10.1449	6	8.69565	1	1.44928
Constipation	0	0	0	0		0	0	0	0		0	0	0	0		0	0	0	0		1	4.34783	0	0		0	0	0	0		0	0	0	0		1	1.44928	1	1.44928	0	0
Abdominal pain	0	0	0	0		0	0	0	0		0	0	0	0		0	0	0	0		2	8.69565	0	0		0	0	0	0		0	0	0	0		2	2.89855	2	2.89855	0	0
Dyspnea	0	0	0	0		0	0	1	7.14286		0	0	0	0		0	0	0	0		0	0	0	0		0	0	0	0		0	0	0	0		1	1.44928	0	0	1	1.44928
Chest distress	0	0	0	0		0	0	0	0		0	0	0	0		0	0	0	0		0	0	1	4.34783		1	20	0	0		0	0	0	0		2	2.89855	1	1.44928	1	1.44928
Cough	0	0	0	0		0	0	0	0		2	10.5263	0	0		0	0	0	0		3	13.0435	0	0		2	40	0	0		0	0	0	0		7	10.1449	7	10.1449	0	0
Fatigue	1	50	0	0		3	21.4286	0	0		6	31.5789	0	0		0	0	0	0		13	56.5217	0	0		2	40	0	0		1	50	0	0		26	37.6812	26	37.6812	0	0
Pyrexia	0	0	0	0		0	0	0	0		1	5.26316	1	5.26316		0	0	0	0		0	0	0	0		1	20	0	0		0	0	1	50		4	5.7971	2	2.89855	2	2.89855
Weight loss	1	50	0	0		0	0	0	0		2	10.5263	0	0		0	0	0	0		6	26.087	0	0		0	0	0	0		1	50	0	0		10	14.4928	10	14.4928	0	0
Rash	0	0	0	0		0	0	0	0		3	15.7895	0	0		0	0	0	0		1	4.34783	0	0		0	0	0	0		0	0	0	0		4	5.7971	4	5.7971	0	0
Arthralgia	0	0	0	0		0	0	0	0		0	0	0	0		0	0	0	0		0	0	0	0		0	0	0	0		0	0	0	0		0	0	0	0	0	0
Myalgia	0	0	0	0		0	0	0	0		1	5.26316	0	0		0	0	0	0		0	0	0	0		0	0	0	0		0	0	0	0		1	1.44928	1	1.44928	0	0
Back pain	0	0	0	0		1	7.14286	0	0		0	0	0	0		0	0	0	0		1	4.34783	0	0		0	0	0	0		0	0	0	0		2	2.89855	2	2.89855	0	0
Pruritus	0	0	0	0		1	7.14286	0	0		1	5.26316	0	0		0	0	0	0		0	0	0	0		0	0	0	0		0	0	0	0		2	2.89855	2	2.89855	0	0
Oral mucositis	2	100	0	0		1	7.14286	0	0		3	15.7895	0	0		0	0	0	0		2	8.69565	0	0		3	60	0	0		1	50	0	0		12	17.3913	12	17.3913	0	0
Alopecia	0	0	0	0		0	0	0	0		0	0	0	0		0	0	0	0		0	0	0	0		1	20	0	0		1	50	0	0		2	2.89855	2	2.89855	0	0
Hoarse	0	0	0	0		0	0	0	0		1	5.26316	0	0		0	0	0	0		1	4.34783	0	0		0	0	0	0		0	0	0	0		2	2.89855	2	2.89855	0	0
HFS	0	0	0	0		0	0	0	0		2	10.5263	0	0		0	0	0	0		6	26.087	4	17.3913		0	0	0	0		0	0	0	0		12	17.3913	8	11.5942	4	5.7971
Neuropathy	0	0	0	0		2	14.2857	0	0		8	42.1053	0	0		0	0	0	0		3	13.0435	0	0		0	0	0	0		0	0	0	0		13	18.8406	13	18.8406	0	0
Pneumonia	0	0	0	0		1	7.14286	0	0		1	5.26316	0	0		0	0	0	0		1	4.34783	0	0		0	0	0	0		0	0	1	50		4	5.7971	3	4.34783	1	1.44928
Hypertension	0	0	0	0		0	0	0	0		1	5.26316	0	0		0	0	0	0		10	43.4783	5	21.7391		2	40	0	0		0	0	0	0		18	26.087	13	18.8406	5	7.24638
Anemia	0	0	0	0		5	35.7143	3	21.4286		13	68.4211	3	15.7895		4	100	0	0		12	52.1739	0	0		3	60	1	20		1	50	1	50		46	66.6667	38	55.0725	8	11.5942
Leukopenia	1	50	0	0		7	50	0	0		7	36.8421	9	47.3684		1	25	0	0		10	43.4783	2	8.69565		2	40	1	20		0	0	1	50		41	59.4203	28	40.5797	13	18.8406
Neutropenia	1	50	0	0		2	14.2857	1	7.14286		7	36.8421	7	36.8421		0	0	0	0		6	26.087	2	8.69565		1	20	2	40		0	0	1	50		30	43.4783	17	24.6377	13	18.8406
Thrombocytopenia	0	0	0	0		2	14.2857	3	21.4286		4	21.0526	1	5.26316		1	25	1	25		11	47.8261	0	0		2	40	1	20		2	100	0	0		28	40.5797	22	31.8841	6	8.69565
Elevated ALT	0	0	0	0		4	28.5714	0	0		2	10.5263	0	0		0	0	0	0		6	26.087	2	8.69565		1	20	0	0		2	100	0	0		17	24.6377	15	21.7391	2	2.89855
Proteinuria	0	0	0	0		0	0	0	0		0	0	0	0		0	0	0	0		11	47.8261	4	17.3913		2	40	1	20		0	0	0	0		18	26.087	13	18.8406	5	7.24638
Urinary occult blood	0	0	0	0		0	0	0	0		0	0	0	0		0	0	1	25		0	0	0	0		1	20	0	0		0	0	0	0		2	2.89855	1	1.44928	1	1.44928
Hemangioma	0	0	0	0		0	0	0	0		12	63.1579	1	5.26316		0	0	0	0		0	0	0	0		0	0	0	0		0	0	0	0		13	18.8406	12	17.3913	1	1.44928
Allergic purpura	0	0	0	0		1	7.14286	0	0		0	0	0	0		0	0	0	0		0	0	0	0		0	0	0	0		0	0	0	0		1	1.44928	1	1.44928	0	0
Thrombosis	0	0	0	0		0	0	0	0		2	10.5263	0	0		0	0	0	0		0	0	0	0		0	0	0	0		0	0	0	0		2	2.89855	2	2.89855	0	0
Abbreviations: ALT, alanine aminotransferase; HFS, hand-foot syndrome.
