# Supplementary material for: Molecular subtyping and genomic profiling expand precision medicine in refractory metastatic triple-negative breast cancer: the FUTURE trial
Source: Cell Res. 2020 Jul 27;31(2):178–86. doi: 10.1038/s41422-020-0375-9 (PMC8027015; doi:10.1038/s41422-020-0375-9)
Supplement: Supplementary file 13 — Supplementary information, Table S5 [file 41422_2020_375_MOESM13_ESM.xlsx]

## Sheet: Sheet1
Table S5. Comparison of patient characteristics between the arm C of FUTURE trial and other clinical trials of immunotherapy in TNBC
	FUTURE Arm C	IMPassion130	KEYNOTE-012	KEYNOTE-119	KEYNOTE-086
Treatment	SH1210 + Nab-Paclitaxel	Atezolizumab + Nab-Paclitaxel	Pembrolizumab	Pembrolizumab	Pembrolizumab
Characteristics of enrolled patients	metastatic TNBC	locally advanced or metastatic TNBC	advanced PD-L1-positive TNBC	metastatic TNBC	metastatic TNBC
No. of patient	19	451	32	312	170
ECOG	0 (15.8%)	0 (56.9%)	0 (43.8%)	/	0 (52.9%)
	1 (73.7%)	1 (42.9%)	1 (56.3%)		1 (47.1%)
	2 (10.5%)	2 (0.2%)	2 (0.0%)		2 (0.0%)
Median lines of previous treatment	3	0	2	2	2
Median number of metastatic organs	2	/	/	/	2
Proportion of PD-L1 positive (%)	66.7 (immune cells) 22.2 (tumor cells)	41	100	/	61.8
ORR (%)	52.5	56	18.5	9.6	5.3
